# Supplementary material for: Molecular Identification of Asian Hornet Vespa velutina nigrithorax Prey from Larval Gut Contents: A Promising Method to Study the Diet of an Invasive Pest
Source: Animals (Basel). 2023 Feb 1;13(3):511. doi: 10.3390/ani13030511 (PMC9913685; doi:10.3390/ani13030511)
Supplement: Supplementary file 1 [file animals-13-00511-s001.zip]

Archive with 3 entries (2 files):
- animals-2125298-supplementary/
- animals-2125298-supplementary/Table S1.pdf
- animals-2125298-supplementary/Table S2 v2.0.xlsx
