# Supplementary material for: Molecular Identification of Asian Hornet Vespa velutina nigrithorax Prey from Larval Gut Contents: A Promising Method to Study the Diet of an Invasive Pest
Source: Animals (Basel). 2023 Feb 1;13(3):511. doi: 10.3390/ani13030511 (PMC9913685; doi:10.3390/ani13030511)
Supplement: Supplementary file 1 [file animals-13-00511-s001.zip › animals-2125298-supplementary/Table S2 v2.0.xlsx]

## Sheet: Tab 1
Supplementary Table 2. Filtered relative abundance read count matrix
Taxa	Jersey_9	Jersey_10	Jersey_13	Jersey_14	Jersey_18	Jersey_23	Jersey_27	Jersey_28	Jersey_33	Tetbury_3.3.6	Tetbury_3.3.9	Tetbury_3.3.10	Tetbury_4.9.9	Tetbury_4.10.5	Tetbury_4.10.7	Tetbury_4.10.10	Tetbury_4.11.12	Tetbury_4.11.8_85	Tetbury_4.13.8	Alderney3	Alderney5	Alderney6	Alderney7	Alderney8	Alderney9	Gosport2	Gosport7	Gosport9	Woolacombe1	Woolacombe2	Woolacombe3	Woolacombe4	Woolacombe5	Woolacombe6	Woolacombe7	Woolacombe8	Woolacombe9	Woolacombe10
k__Bacteria; p__Bacteria; c__Bacteria; o__Bacteria; f__Bacteria; g__uncultured; s__bacterium	0	0	0	0	0	0	0	0	4649	832	0	817	0	1470	0	507	0	1869	434	0	0	0	0	0	0	890	514	8469	0	0	222	0	0	0	189	0	0	0
k__Eukaryota; p__Eukaryota; c__Xanthophyceae; o__Mischococcales; f__Pleurochloridaceae; g__Monodus; s__sp. CCMP505	0	0	0	0	0	0	0	0	0	0	0	0	0	0	0	0	0	0	0	0	0	0	0	0	0	236	549	0	0	0	0	0	0	0	0	0	0	0
k__Metazoa; p__Arthropoda; c__Arachnida; o__Araneae; f__Amaurobiidae; g__Amaurobius; s__similis	0	0	0	0	0	0	0	0	0	0	0	86	0	0	0	0	0	0	0	0	0	0	0	0	0	0	0	0	0	0	0	0	0	0	0	0	0	0
k__Metazoa; p__Arthropoda; c__Arachnida; o__Araneae; f__Araneidae; g__Araneus; s__diadematus	0	0	0	0	0	0	0	0	0	82	0	525	291	725	561	10659	0	2885	120	0	0	0	0	0	0	0	192	0	1453	1498	12626	3411	2108	1203	2677	21467	16056	3013
k__Metazoa; p__Arthropoda; c__Arachnida; o__Araneae; f__Araneidae; g__Zygiella; s__x-notata	0	0	0	0	0	0	0	0	0	0	0	0	0	0	0	0	0	0	0	0	0	0	157	0	0	1203	0	0	0	0	0	0	0	0	0	0	0	0
k__Metazoa; p__Arthropoda; c__Arachnida; o__Araneae; f__Tetragnathidae; g__Metellina; s__segmentata	0	0	0	0	0	0	0	0	0	0	0	0	0	707	0	0	0	189	0	0	0	0	0	0	0	0	0	0	0	0	0	0	0	0	0	0	0	0
k__Metazoa; p__Arthropoda; c__Insecta; o__Diptera; f__Anthomyiidae	0	0	0	0	256	320	0	0	0	0	0	0	0	0	0	0	0	0	0	0	0	0	0	0	0	0	0	0	0	0	0	0	0	0	0	0	0	0
k__Metazoa; p__Arthropoda; c__Insecta; o__Diptera; f__Calliphoridae; g__Calliphora; s__vicina	1332	614	1058	1632	2148	1893	1250	1260	37	0	0	0	0	0	0	0	0	0	0	0	0	424	0	0	0	0	0	0	0	0	0	0	0	0	0	0	0	0
k__Metazoa; p__Arthropoda; c__Insecta; o__Diptera; f__Calliphoridae; g__Calliphora; s__vomitoria	0	143	83	0	126	2281	0	0	0	10	0	0	611	0	0	0	0	0	0	484	533	2541	4567	1860	1150	0	0	0	3176	939	0	832	0	0	0	0	683	0
k__Metazoa; p__Arthropoda; c__Insecta; o__Diptera; f__Calliphoridae; g__Lucilia	0	0	0	0	0	0	0	0	0	0	0	0	0	0	0	0	0	0	0	0	2735	0	0	0	0	636	2923	0	0	0	0	0	0	0	0	0	0	0
k__Metazoa; p__Arthropoda; c__Insecta; o__Diptera; f__Calliphoridae; g__Lucilia; s__ampullacea	0	0	0	0	56	0	0	0	0	0	0	0	0	0	0	0	0	0	0	0	292	0	0	0	0	0	0	0	0	0	0	0	0	0	0	0	0	0
k__Metazoa; p__Arthropoda; c__Insecta; o__Diptera; f__Calliphoridae; g__Lucilia; s__caesar	225	528	0	610	1450	3325	37	0	0	0	0	0	0	0	0	0	0	0	0	0	0	0	1159	0	0	0	0	0	0	0	0	0	0	0	0	0	0	0
k__Metazoa; p__Arthropoda; c__Insecta; o__Diptera; f__Calliphoridae; g__Lucilia; s__illustris	0	0	0	0	0	44	203	0	0	0	0	0	0	0	0	0	0	2211	0	560	861	2053	0	0	0	576	0	0	0	0	0	0	0	0	0	0	0	0
k__Metazoa; p__Arthropoda; c__Insecta; o__Diptera; f__Calliphoridae; g__Lucilia; s__sericata	0	0	0	0	0	0	0	0	0	0	0	0	0	0	0	0	0	0	0	0	0	0	0	0	0	238	4553	0	0	0	0	0	0	0	0	0	0	0
k__Metazoa; p__Arthropoda; c__Insecta; o__Diptera; f__Calliphoridae; g__Melinda	0	0	0	0	0	0	0	0	0	0	0	0	0	65	0	0	0	0	0	0	0	0	0	0	0	0	0	0	0	0	0	0	0	0	0	0	0	0
k__Metazoa; p__Arthropoda; c__Insecta; o__Diptera; f__Calliphoridae; g__Pollenia; s__pediculata	0	0	0	0	0	0	0	0	0	115	0	1216	691	313	0	1239	0	140	0	0	0	0	0	0	0	0	0	0	0	0	563	0	0	0	0	909	893	208
k__Metazoa; p__Arthropoda; c__Insecta; o__Diptera; f__Calliphoridae; g__Pollenia; s__rudis	377	0	0	0	124	55	372	406	42	0	0	0	0	0	0	0	0	0	0	0	0	0	0	0	0	439	0	0	343	8567	133	38	135	724	3068	0	1568	1098
k__Metazoa; p__Arthropoda; c__Insecta; o__Diptera; f__Calliphoridae; g__Protocalliphora	0	0	0	0	385	0	0	0	0	0	0	0	0	0	0	0	0	0	0	0	0	0	0	0	0	0	0	0	0	0	0	0	0	0	0	0	0	0
k__Metazoa; p__Arthropoda; c__Insecta; o__Diptera; f__Culicidae; g__Ochlerotatus; s__detritus	0	0	0	0	0	0	0	0	0	0	0	0	0	0	0	0	0	0	0	0	0	0	0	0	0	0	284	0	0	0	0	0	0	0	0	0	0	0
k__Metazoa; p__Arthropoda; c__Insecta; o__Diptera; f__Drosophilidae; g__Drosophila; s__suzukii	0	0	0	0	0	0	0	0	0	0	0	0	0	0	0	0	0	0	0	0	0	0	0	0	0	196	0	0	0	0	0	0	0	0	0	0	0	0
k__Metazoa; p__Arthropoda; c__Insecta; o__Diptera; f__Dryomyzidae; g__Dryomyza; s__anilis	0	0	0	0	0	0	0	0	0	824	21574	4121	0	360	7170	0	0	0	529	0	0	0	0	0	0	0	0	0	0	0	0	0	0	0	0	0	0	0
k__Metazoa; p__Arthropoda; c__Insecta; o__Diptera; f__Muscidae; g__Helina	0	0	0	0	0	0	0	0	0	11	0	288	0	0	0	457	0	0	9305	0	0	0	0	0	0	1372	0	0	0	0	0	0	0	0	0	0	0	0
k__Metazoa; p__Arthropoda; c__Insecta; o__Diptera; f__Muscidae; g__Helina; s__reversio	0	0	0	0	0	270	0	0	0	0	0	0	0	0	0	0	0	0	0	0	0	0	0	0	0	0	0	0	0	0	0	0	0	0	0	0	0	0
k__Metazoa; p__Arthropoda; c__Insecta; o__Diptera; f__Muscidae; g__Mesembrina; s__meridiana	0	0	0	0	0	0	0	0	0	0	0	0	0	149	0	0	0	0	0	0	0	0	0	0	0	0	0	0	0	0	0	0	0	0	0	0	0	0
k__Metazoa; p__Arthropoda; c__Insecta; o__Diptera; f__Muscidae; g__Musca; s__autumnalis	0	0	0	0	0	2635	0	0	0	0	0	0	0	0	0	0	0	0	0	0	0	0	0	0	0	0	0	0	0	0	0	0	0	0	0	0	0	0
k__Metazoa; p__Arthropoda; c__Insecta; o__Diptera; f__Muscidae; g__Muscina; s__prolapsa	0	0	0	0	0	86	0	0	0	0	0	0	0	0	0	0	0	0	0	0	0	0	0	0	0	0	0	0	0	0	0	0	0	0	0	0	0	0
k__Metazoa; p__Arthropoda; c__Insecta; o__Diptera; f__Muscidae; g__Phaonia	0	0	0	0	0	0	0	0	0	0	0	0	0	0	0	0	0	190	0	0	0	0	0	0	0	0	0	0	0	0	0	0	0	0	0	0	0	0
k__Metazoa; p__Arthropoda; c__Insecta; o__Diptera; f__Muscidae; g__Polietes; s__meridionalis	0	0	0	0	0	0	0	0	0	0	0	0	0	0	0	0	0	0	0	0	0	0	0	0	0	0	0	0	271	0	0	0	0	0	132	0	0	0
k__Metazoa; p__Arthropoda; c__Insecta; o__Diptera; f__Rhiniidae; g__Stomorhina; s__lunata	0	0	0	0	0	0	0	2668	0	0	0	0	0	0	0	0	0	0	0	0	0	0	0	0	0	0	0	0	0	0	0	0	0	0	0	0	0	0
k__Metazoa; p__Arthropoda; c__Insecta; o__Diptera; f__Sarcophagidae; g__Sarcophaga	0	0	0	0	0	0	0	130	0	12	0	0	0	0	0	0	0	0	0	0	0	0	0	0	0	93	0	0	0	0	0	0	0	0	0	0	0	0
k__Metazoa; p__Arthropoda; c__Insecta; o__Diptera; f__Sarcophagidae; g__Sarcophaga; s__subvicina	0	0	0	0	0	0	42	0	0	0	0	0	0	0	0	0	0	0	0	0	0	0	0	0	0	0	0	0	0	0	0	0	0	0	0	0	0	0
k__Metazoa; p__Arthropoda; c__Insecta; o__Diptera; f__Sarcophagidae; g__Sarcophaga; s__vagans	0	0	0	0	0	0	0	0	0	0	0	0	0	0	0	0	0	0	0	0	0	0	0	0	0	0	0	0	0	0	0	0	0	0	0	0	0	237
k__Metazoa; p__Arthropoda; c__Insecta; o__Diptera; f__Sarcophagidae; g__Sarcophaga; s__variegata	0	0	0	59	99	0	34	47	0	0	0	0	0	0	0	0	0	0	0	0	0	0	0	0	0	0	0	0	0	0	0	0	0	0	0	0	0	0
k__Metazoa; p__Arthropoda; c__Insecta; o__Diptera; f__Scathophagidae; g__Scathophaga; s__stercoraria	0	0	0	0	0	2306	14	0	0	0	0	0	0	0	0	0	0	0	0	0	0	0	0	0	0	0	0	0	0	0	0	0	10506	13091	5882	0	0	1893
k__Metazoa; p__Arthropoda; c__Insecta; o__Diptera; f__Stratiomyidae; g__Sargus; s__bipunctatus	0	0	0	0	0	0	0	0	0	0	0	0	0	0	213	0	0	0	0	0	0	0	0	0	0	0	0	0	0	0	0	0	0	0	0	0	0	0
k__Metazoa; p__Arthropoda; c__Insecta; o__Diptera; f__Syrphidae; g__Eristalis; s__arbustorum	0	0	0	0	0	0	0	0	0	0	0	0	0	0	0	0	0	0	0	0	0	0	0	0	0	0	0	0	0	0	0	0	0	0	0	0	0	10377
k__Metazoa; p__Arthropoda; c__Insecta; o__Diptera; f__Syrphidae; g__Eristalis; s__pertinax	0	0	0	0	0	0	89	0	0	0	0	0	0	0	0	0	0	0	0	0	0	0	0	0	0	0	0	0	0	0	0	0	0	0	0	0	0	0
k__Metazoa; p__Arthropoda; c__Insecta; o__Diptera; f__Syrphidae; g__Eristalis; s__similis	0	0	0	0	0	0	0	0	0	0	0	0	0	0	0	0	0	0	0	150	0	0	0	0	683	0	0	0	0	0	0	0	0	0	0	0	0	0
k__Metazoa; p__Arthropoda; c__Insecta; o__Diptera; f__Syrphidae; g__Eristalis; s__tenax	0	142	0	68	0	0	0	0	0	0	0	0	0	0	0	0	0	0	0	149	0	0	152	0	208	0	0	0	0	0	0	181	120	0	259	0	0	0
k__Metazoa; p__Arthropoda; c__Insecta; o__Diptera; f__Syrphidae; g__Eumerus; s__strigatus	0	0	0	0	315	0	0	146	0	0	0	0	0	0	0	0	0	0	0	0	0	0	0	0	0	0	0	0	0	0	0	0	0	0	0	0	0	0
k__Metazoa; p__Arthropoda; c__Insecta; o__Diptera; f__Syrphidae; g__Myathropa; s__florea	0	1307	0	707	0	0	21	0	0	0	0	0	0	0	0	0	0	0	0	0	0	0	0	0	0	0	0	0	0	0	0	0	0	0	0	0	0	0
k__Metazoa; p__Arthropoda; c__Insecta; o__Diptera; f__Syrphidae; g__Scaeva; s__pyrastri	0	0	0	0	0	0	0	0	0	0	0	0	0	0	0	0	0	0	0	6477	2977	0	0	0	0	0	0	0	0	0	0	0	0	0	0	0	0	0
k__Metazoa; p__Arthropoda; c__Insecta; o__Diptera; f__Syrphidae; g__Sericomyia; s__silentis	0	0	0	0	0	0	0	0	0	0	0	0	0	0	0	0	0	0	0	0	0	0	0	244	0	0	0	0	0	0	0	0	0	0	0	0	0	0
k__Metazoa; p__Arthropoda; c__Insecta; o__Diptera; f__Syrphidae; g__Syrphus; s__vitripennis	0	0	0	0	0	0	0	0	0	0	0	0	0	0	0	0	0	0	0	0	831	0	0	2020	636	0	0	0	0	0	0	0	0	0	0	0	0	0
k__Metazoa; p__Arthropoda; c__Insecta; o__Diptera; f__Syrphidae; g__Volucella; s__pellucens	0	0	0	0	27	0	0	0	0	0	0	0	0	0	0	0	0	0	0	0	0	0	0	0	0	0	0	0	0	0	0	0	0	0	0	0	0	0
k__Metazoa; p__Arthropoda; c__Insecta; o__Diptera; f__Tachinidae; g__Eurithia; s__anthophila	0	0	0	0	1983	108	609	696	0	0	0	0	0	0	0	0	0	0	0	0	0	0	0	0	0	0	0	0	0	0	0	0	0	0	0	0	0	0
k__Metazoa; p__Arthropoda; c__Insecta; o__Diptera; f__Tachinidae; g__Linnaemya; s__tessellans	0	0	0	864	0	0	0	0	0	0	0	0	0	0	0	0	0	0	0	0	0	0	0	0	0	0	0	0	0	0	0	0	0	0	0	0	0	0
k__Metazoa; p__Arthropoda; c__Insecta; o__Diptera; f__Tachinidae; g__Pales; s__pavida	0	0	0	0	0	0	0	0	0	0	0	0	0	0	0	0	0	0	0	0	0	786	0	0	0	0	0	0	0	0	0	0	0	0	0	0	0	0
k__Metazoa; p__Arthropoda; c__Insecta; o__Diptera; f__Tachinidae; g__Peleteria; s__varia	0	0	0	148	0	0	0	0	0	0	0	0	0	0	0	0	0	0	0	0	0	0	0	0	0	0	0	0	0	0	0	0	0	0	0	0	0	0
k__Metazoa; p__Arthropoda; c__Insecta; o__Hymenoptera; f__Apidae; g__Apis; s__mellifera	2112	373	2231	992	328	879	610	1168	0	0	0	95	0	46	0	0	0	371	0	0	0	0	0	0	0	105	200	208	1533	1167	3137	1979	343	248	215	2883	1616	581
k__Metazoa; p__Arthropoda; c__Insecta; o__Hymenoptera; f__Vespidae; g__Vespa; s__velutina	0	0	0	0	0	0	0	0	0	24	0	0	0	62	0	0	27871	395	0	0	0	0	0	0	0	254	0	216	0	0	0	36	0	0	0	0	0	0
k__Metazoa; p__Arthropoda; c__Insecta; o__Hymenoptera; f__Vespidae; g__Vespula; s__germanica	0	0	0	0	0	0	0	0	0	0	0	0	0	0	0	0	0	153	0	289	0	0	0	575	0	0	0	131	274	0	0	113	0	0	0	0	0	0
k__Metazoa; p__Arthropoda; c__Insecta; o__Hymenoptera; f__Vespidae; g__Vespula; s__vulgaris	0	0	0	0	0	0	173	644	0	212	0	8058	17110	3915	4324	1097	0	9191	7022	14153	21049	16211	2275	20208	13862	8227	12960	6636	9615	15136	0	3490	0	499	426	0	10735	0
k__Metazoa; p__Arthropoda; c__Insecta; o__Lepidoptera; f__Noctuidae; g__Phlogophora; s__meticulosa	0	0	0	0	0	0	0	0	0	0	0	0	0	0	0	0	0	0	0	0	0	0	9855	0	0	0	0	0	0	0	0	0	0	0	0	0	0	0
k__Metazoa; p__Arthropoda; c__Insecta; o__Orthoptera; f__Acrididae	0	0	0	0	0	0	0	0	0	0	0	0	0	0	0	0	0	0	0	0	0	0	0	0	0	0	0	0	0	0	0	0	0	0	0	218	0	0
k__Metazoa; p__Arthropoda; c__Malacostraca; o__Isopoda; f__Oniscidae; g__Oniscus; s__asellus	0	0	0	0	0	0	0	0	0	0	0	0	0	0	0	334	0	0	0	0	0	0	0	0	0	0	0	0	0	0	0	0	0	0	0	0	0	0
k__Metazoa; p__Chordata; c__Mammalia; o__Eulipotyphla; f__Erinaceidae; g__Erinaceus; s__europaeus	0	0	0	0	0	0	0	0	0	0	0	0	0	0	0	0	0	126	0	0	0	0	0	0	0	0	0	0	0	0	0	0	0	0	0	0	0	0
